# Supplementary material for: Estimation of scrub typhus incidence and spatiotemporal multicomponent characteristics from 2016 to 2023 in Zhejiang Province, China
Source: Front Public Health. 2024 Sep 26;12:1359318. doi: 10.3389/fpubh.2024.1359318 (PMC11464294; doi:10.3389/fpubh.2024.1359318)
Supplement: Supplementary file 1 [file Table_1.XLSX]

## Sheet: Sheet2
x	month	year
2	1	2016
1	2	2016
1	3	2016
3	4	2016
9	5	2016
30	6	2016
72	7	2016
40	8	2016
16	9	2016
33	10	2016
55	11	2016
20	12	2016
4	1	2017
1	2	2017
1	3	2017
9	4	2017
18	5	2017
28	6	2017
63	7	2017
45	8	2017
38	9	2017
46	10	2017
26	11	2017
15	12	2017
2	1	2018
0	2	2018
1	3	2018
11	4	2018
32	5	2018
35	6	2018
69	7	2018
53	8	2018
41	9	2018
47	10	2018
19	11	2018
21	12	2018
4	1	2019
1	2	2019
1	3	2019
22	4	2019
22	5	2019
27	6	2019
70	7	2019
75	8	2019
67	9	2019
42	10	2019
34	11	2019
7	12	2019
3	1	2020
2	2	2020
3	3	2020
11	4	2020
21	5	2020
36	6	2020
65	7	2020
82	8	2020
46	9	2020
35	10	2020
28	11	2020
19	12	2020
2	1	2021
1	2	2021
4	3	2021
19	4	2021
27	5	2021
55	6	2021
115	7	2021
59	8	2021
78	9	2021
73	10	2021
36	11	2021
13	12	2021
4	1	2022
1	2	2022
0	3	2022
21	4	2022
24	5	2022
24	6	2022
45	7	2022
44	8	2022
33	9	2022
38	10	2022
22	11	2022
4	12	2022
0	1	2023
1	2	2023
2	3	2023
17	4	2023
35	5	2023
28	6	2023
78	7	2023
64	8	2023
81	9	2023
